# Supplementary material for: The Strength of a Story: Partnering With a Community Organization to Destigmatize Substance Use Disorder
Source: MedEdPORTAL. 2025 Jan 24;21:11487. doi: 10.15766/mep_2374-8265.11487 (PMC11759220; doi:10.15766/mep_2374-8265.11487)
Supplement: Supplementary file 1 — Faculty Facilitation Skills Handout.pdfSession Guide.docxPostsession Survey.docx [file mep_2374-8265.11487-s001.zip]

Archive with 4 entries (4 files):
- B. Session Guide.docx
- C. Postsession Survey.docx
- A. Faculty Facilitation Skills Handout.pdf
- _Educational Summary Report_11487.pdf
